# Supplementary material for: An Ecological Study Relating the SARS-CoV-2 Epidemiology with Health-Related, Socio-Demographic, and Geographical Characteristics in South Tyrol (Italy)
Source: Int J Environ Res Public Health. 2024 Nov 30;21(12):1604. doi: 10.3390/ijerph21121604 (PMC11675570; doi:10.3390/ijerph21121604)
Supplement: Supplementary file 1 [file ijerph-21-01604-s001.zip]

Archive with 1 entries (1 files):
- ijerph-3305901-supplementary.pdf
